# Supplementary material for: Rational Design of 2D/3D Bi2O2Se–CNT Hybrid Architectures for Synergistic Lithium Storage
Source: Molecules. 2025 Apr 9;30(8):1685. doi: 10.3390/molecules30081685 (PMC12029583; doi:10.3390/molecules30081685)
Supplement: Supplementary file 1 [file molecules-30-01685-s001.zip]

Archive with 1 entries (1 files):
- molecules-3551119-supplementary.pdf
